# Supplementary material for: Sulfur-containing class of broad-spectrum antivirals improves influenza virus vaccine development
Source: Nat Commun. 2026 Jan 6;17:1030. doi: 10.1038/s41467-025-67775-5 (PMC12847912; doi:10.1038/s41467-025-67775-5)
Supplement: Supplementary file 4 — Source Data [file 41467_2025_67775_MOESM4_ESM.xlsx]

## Sheet: Figure 1A
	Control	NaHS	GYY4137	LJ-001	XM-01	XM-02	XM-03	XM-04	XM-05	XM-06	XM-07	XM-08	XM-09	XM-10	XM-11	XM-12
	80.1466	61.3486	83.0679	0	6.11578	5.3079	4.16335	44.4618	34.1526	4.5232	44.9699	141	118.069	56.7767	53.0233	3.88807
	126.836	133.645	11.6843	0	13.3348	7.45516	4.40409	76.4021	61.4776	7.59003	73.8682	104	125.286	87.2012	91.3619	4.20278
	92.9969	121.233	74.1392	0	6.39446	5.30248	4.69136	37.6765	33.7433	5.1654	44.273	61	64.8988	63.6735	58.8853	4.07045

## Sheet: Figure 1B
		1 μM		3 μM		10 μM
		Mean	SD	Mean	SD	Mean	SD
	DMSO	100	5	100	9	100	2
	XM-01	104	4	98	8	94	4
	XM-02	100	8	90	10	88	8
	XM-03	89	4	75	5	69	6
	XM-06	90	6	80	9	75	7
	XM-12	78	2	70	1	62	8

## Sheet: Figure 1C
	0.1%DMSO	1.603	0.76115	1.09098	0.94577
	2mM H2O2	0.471	0.193825	0.46135	0.18505
	1 µM	1.595	0.699125	1.30085	0.21195
	3 µM	1.461	0.703975	1.21165	0.68077
	10 µM	1.395	0.694975	1.1496	1.22205
	30 µM	1.356	0.7575	1.1199	1.10383
	100 µM	1.345	0.84005	1.11175	1.0429
	300 µM	0.969	0.5256	0.815625	1.03077
	1 mM	0.505	0.1999	0.49735	1.0329

## Sheet: Figure 1D
		NiV			HSV-1			RSV			HCMV			VSV			Influenza			DMSO
	0	54	6	3	100	5		100	9.38		100	7.77817	2	100	5		28.25	3.86221	4
	1	21	4	3							93.4307	14.4568	4	80	8	3				100	10.5538	2
	3	11	2	3							104.38	10.9848	4	32	3	3	28	3.3665	4	105.224	3.16615	2
	10				52	11	4	65.88	13.14		108.029	10.083	4	7	3	3	23.25	3.0957	4	98.5075	14.7754	2
	25	3	2	3	39	6	4
	30							59.68	8.68		53.2847	8.88351	4				11.75	0.957427	4	127.612	3.16615	2
	50	1	1	3	33	4	4	33.36	9.38
	100				20	3	4				0.729927	0.5	4				6	1.41421	4	102.239	11.6092	2

## Sheet: Figure 2A
		DMSO			XM-01
	2	579091	739938	574452	592481	703823	598089
	4	1012275	1230297	852452	942314	1023385	1002033
	6	1637759	1934865	1560412	1404529	1607368	1289043
	8	1815700	2515648	2055815	1647432	1950184	1724201
	18	2726158	2243139	2546681	1811859	2166945	1573694
	24	1799833	2530536	1780095	2442280	2336463	1838172

## Sheet: Figure 2B
		Cells+XM01, then infect			Virus+XM-01, then infect
	DMSO	100	100	100	100	100	100
	1uM	91.625	97.42	92.028	49.601	53.156	48.531
	3uM	89.741	99.566	87.861	22.295	21.469	19.391
	10uM	96.438	98.955	102.36	13.801	11.429	10.451
	30uM	91.424	100.37	88.031	7.065	6.435	8.448
	100uM	87.197	97.091	95.706	2.479	2.482	3.329

## Sheet: Figure 2C
	DMSO-F	DMSO-G		XM-01-F	XM-01-G		LJ001-F	LJ001-G
	100	100		140	122		90	119
	102	102		175	101		81	101
	98	98		101	81		75	83

## Sheet: Figure 2D
	PBS	PFA	XM-01
	32	32	32
	32	32	32
	32	32	32

## Sheet: Figure 2E
	PBS				PFA				XM-01
	25552.2	20905.1	21085.9	22142.7	26048.4	20587.4	21161.3	21581.3	23320.3	20488.3	19215	19569.7

## Sheet: Figure 2G
	no RNA	DC RNA + 100 μM XM-01	DMSO + RNA	100 μM RNA	30 uM RNA	10 μM RNA	3 uM RNA	1 μM RNA	cells w/ DMSO + RNA	cells w/ 100 μM XM-01
	11	85	5974	5338	5091	5550	3689	4434	2834	2710
	10	83	2075	5529	5335	2001	5150	4644	2102	3037
	3	14	1833	3118	1376	1994	1627	1645	245	253
	3	16	1507	2175	1295	1690	1031	1373	281	273

[truncated: 27 more sheets: Figure 3B, Figure 3C, Figure 3F, Figure 3G, Figure 3H, Figure 4B, Figure 4C, Figure 4D, Figure 4E, Figure 4F, Figure 4G, Figure 4H, Figure 5K, Figure 5L, Figure 5M, Figure 5N, SI Figure 2, SI Figure 3, SI Figure 4, SI Figure 5 …]
